# Supplementary material for: Improving Stability of Roll-to-Roll (R2R) Gravure-Printed Carbon Nanotube-Based Thin Film Transistors via R2R Plasma-Enhanced Chemical Vapor-Deposited Silicon Nitride
Source: Nanomaterials (Basel). 2023 Jan 30;13(3):559. doi: 10.3390/nano13030559 (PMC9918980; doi:10.3390/nano13030559)
Supplement: Supplementary file 1 [file nanomaterials-13-00559-s001.zip]

Archive with 1 entries (1 files):
- nanomaterials-2169887-supplementary.pdf
